# Supplementary material for: Flavor Characterization of Animal Hydrolysates and Potential of Glucosamine in Flavor Modulation
Source: Foods. 2021 Dec 4;10(12):3008. doi: 10.3390/foods10123008 (PMC8701079; doi:10.3390/foods10123008)
Supplement: Supplementary file 1 [file foods-10-03008-s001.zip]

Archive with 1 entries (1 files):
- foods-1450236-supplementary.pdf
